# Supplementary material for: The Link between Magnesium Supplements and Statin Medication in Dyslipidemic Patients
Source: Curr Issues Mol Biol. 2023 Apr 5;45(4):3146–67. doi: 10.3390/cimb45040205 (PMC10136538; doi:10.3390/cimb45040205)
Supplement: Supplementary file 1 [file cimb-45-00205-s001.zip]

Archive with 1 entries (1 files):
- cimb-2280636-supplementary.pdf
